# Supplementary material for: Protective Effects of Trimetazidine and Dexmedetomidine on Liver Injury in a Mesenteric Artery Ischemia–Reperfusion Rat Model via Endoplasmic Reticulum Stress
Source: Biomedicines. 2024 Oct 10;12(10):2299. doi: 10.3390/biomedicines12102299 (PMC11504293; doi:10.3390/biomedicines12102299)
Supplement: Supplementary file 1 [file biomedicines-12-02299-s001.zip]

Archive with 1 entries (1 files):
- biomedicines-3192624-supplementary.pdf
